# Supplementary material for: Blinded Validation of Breath Biomarkers of Lung Cancer, a Potential Ancillary to Chest CT Screening
Source: PLoS One. 2015 Dec 23;10(12):e0142484. doi: 10.1371/journal.pone.0142484 (PMC4689411; doi:10.1371/journal.pone.0142484)
Supplement: S1 File — Data underlying the middle panel of Fig 3. (XLSX) [file pone.0142484.s001.xlsx]

## Sheet: Sheet1
Fig 3 middle		t sec	m/z
		1510	58
		1520	58
		1530	58
		1530	43
		1535	58
		1540	58
		1595	58
		1600	58
		1645	58
		1685	58
		1705	58
		1710	58
		1715	58
		1725	58
		1770	58
		1770	43
		1775	43
		1775	70
		1775	83
		1775	56
		1775	57
		1775	71
		1775	58
		1785	58
		1975	58
		2140	58
		2145	56
		2150	56
		2150	85
		2150	43
		2155	43
		2175	56
		2180	97
		2195	43
		2200	43
		2200	56
		2200	84
		2230	43
		2235	71
		2235	43
		2235	70
		2235	83
		2235	55
		2240	43
		2240	58
		2245	43
		2245	71
		2245	42
		2245	55
		2245	70
		2245	72
		2250	58
		2250	43
		2255	84
		2260	43
		2260	84
		2275	71
		2295	98
		2320	56
		2330	84
		2355	83
		2355	97
		2355	43
		2355	69
		2370	84
		2380	83
		2385	83
		2385	125
