# Supplementary material for: Blinded Validation of Breath Biomarkers of Lung Cancer, a Potential Ancillary to Chest CT Screening
Source: PLoS One. 2015 Dec 23;10(12):e0142484. doi: 10.1371/journal.pone.0142484 (PMC4689411; doi:10.1371/journal.pone.0142484)
Supplement: S2 File — Data underlying the lower panel of Fig 3. (XLSX) [file pone.0142484.s002.xlsx]

## Sheet: Sheet1
Fig 3 lower
		1-specificity	sensitivity
		99.1379	100
		98.2759	100
		97.4138	100
		96.5517	100
		95.6897	100
		94.8276	100
		93.9655	100
		93.1034	100
		92.2414	100
		91.3793	100
		90.5172	100
		89.6552	100
		88.7931	100
		87.931	100
		87.069	100
		86.2069	100
		85.3448	100
		84.4828	100
		83.6207	100
		82.7586	100
		81.8966	100
		81.0345	100
		80.1724	100
		79.3103	100
		79.3103	99
		78.4483	99
		77.5862	99
		76.7241	99
		76.7241	98
		75.8621	98
		75.8621	97
		75	97
		74.1379	97
		73.2759	97
		72.4138	97
		71.5517	97
		71.5517	96
		70.6897	96
		69.8276	96
		68.9655	96
		68.1034	96
		67.2414	96
		67.2414	95
		66.3793	95
		65.5172	95
		64.6552	95
		64.6552	94
		63.7931	94
		62.931	94
		62.069	94
		61.2069	94
		61.2069	93
		60.3448	93
		59.4828	93
		58.6207	93
		57.7586	93
		56.8966	93
		56.0345	93
		56.0345	92
		55.1724	92
		54.3103	92
		53.4483	92
		52.5862	92
		51.7241	92
		50.8621	92
		50.8621	91
		50	91
		50	90
		49.1379	90
		49.1379	89
		48.2759	89
		47.4138	89
		47.4138	88
		46.5517	88
		45.6897	88
		45.6897	87
		45.6897	86
		44.8276	86
		43.9655	86
		43.1034	86
		42.2414	86
		41.3793	86
		40.5172	86
		40.5172	85
		39.6552	85
		38.7931	85
		38.7931	84
		37.931	84
		37.931	83
		37.069	83
		37.069	82
		36.2069	82
		36.2069	81
		35.3448	81
		35.3448	80
		35.3448	79
		35.3448	78
		34.4828	78
		34.4828	77
		33.6207	77
		32.7586	77
		31.8966	77
		31.0345	77
		31.0345	76
		31.0345	75
		31.0345	74
		30.1724	74
		29.3103	74
		29.3103	73
		29.3103	72
		29.3103	71
		29.3103	70
		29.3103	69
		29.3103	68
		29.3103	67
		28.4483	67
		27.5862	67
		27.5862	66
		27.5862	65
		27.5862	64
		26.7241	64
		26.7241	63
		25.8621	63
		25.8621	62
		25.8621	61
		25.8621	60
		25.8621	59
		25.8621	58
		25	58
		25	57
		25	56
		25	55
		24.1379	55
		23.2759	55
		22.4138	55
		21.5517	55
		21.5517	54
		21.5517	53
		20.6897	53
		19.8276	53
		18.9655	53
		18.9655	52
		18.9655	51
		18.9655	50
		18.9655	49
		18.9655	48
		18.9655	47
		18.9655	46
		18.1034	46
		18.1034	45
		18.1034	44
		17.2414	44
		16.3793	44
		15.5172	44
		14.6552	44
		14.6552	43
		14.6552	42
		14.6552	41
		13.7931	41
		12.931	41
		12.069	41
		12.069	40
		11.2069	40
		11.2069	39
		11.2069	38
		10.3448	38
		10.3448	37
		10.3448	36
		10.3448	35
		9.48276	35
		8.62069	35
		7.75862	35
		7.75862	34
		6.89655	34
		6.89655	33
		6.03448	33
		6.03448	32
		5.17241	32
		5.17241	31
		4.31034	31
		3.44828	31
		3.44828	30
		3.44828	29
		2.58621	29
		1.72414	29
		1.72414	28
		1.72414	27
		1.72414	26
		1.72414	25
		1.72414	24
		1.72414	23
		0.862069	23
		0.862069	22
		0.862069	21
		0.862069	20
		0.862069	19
		0.862069	18
		0.862069	17
		0.862069	16
		0.862069	15
		0.862069	14
		0.862069	13
		0.862069	12
		0.862069	11
		0	11
		0	10
		0	9
		0	8
		0	7
		0	6
		0	5
		0	4
		0	3
		0	2
		0	1
		0	0
