# Supplementary material for: Blinded Validation of Breath Biomarkers of Lung Cancer, a Potential Ancillary to Chest CT Screening
Source: PLoS One. 2015 Dec 23;10(12):e0142484. doi: 10.1371/journal.pone.0142484 (PMC4689411; doi:10.1371/journal.pone.0142484)
Supplement: S3 File — Data underlying the top panel of Fig 4. (XLSX) [file pone.0142484.s003.xlsx]

## Sheet: Sheet1
Fig 4 top			Lab A	Lab B
			40.6836	15.6241
			21.9567	37.5783
			12.5819	7.03285
			9.91443	11.7242
			23.8832	11.9584
			6.75835	2.88528
			22.2472	9.35676
			22.2468	4.0475
			4.52529	3.12278
			12.8751	5.41928
			11.3516	19.4922
			27.9966	25.6638
			27.7725	14.6755
			36.6322	21.6993
			29.585	13.3985
			36.8757	25.7317
			17.0174	5.42819
			17.3871	13.9883
			11.9352	5.92454
			15.8867	35.8029
			3.24799	7.59213
			20.4839	33.0802
			NA	9.02318
			NA	2.74121
			16.3634	6.33307
			19.3214	9.24933
			5.78703	4.83882
			24.3672	3.14395
			12.8382	27.2118
			17.38	10.2703
			24.4142	2.70286
			16.2264	17.7547
			25.929	14.607
			3.63113	4.56294
			14.3606	9.83231
			NA	5.16443
			11.645	13.3183
			14.9289	8.58802
			5.79934	1.56421
			15.8949	17.6163
			16.5222	14.7145
			24.117	5.81884
			2.90766	5.32237
			50.813	5.38693
			8.32425	4.63376
			7.25148	4.24412
			7.74345	6.10175
			3.33247	5.18133
			3.42345	6.49882
			7.32695	8.46435
			11.5259	27.2008
			12.0219	7.21093
			7.5549	3.67196
			41.0505	31.1303
			NA	11.0939
			13.3471	23.6118
			9.34398	1.81997
			25.431	3.00328
			11.4475	NA
			8.42945	4.80112
			3.67273	1.58306
			3.97794	0.818375
			13.2989	2.01655
			2.43357	1.52471
			17.8388	3.10249
			14.5451	1.55764
			2.53094	2.32175
			3.60251	0.591374
			3.8142	0.310792
			22.0501	11.5374
			4.69617	15.6149
			23.1148	16.124
			29.7732	10.6151
			2.48414	0.586635
			5.11538	1.47045
			2.04867	0.465796
			17.6023	1.59659
			15.4515	4.56974
			81.4876	86.6625
			24.6387	10.6839
			25.7417	13.6322
			8.14532	NA
			35.8713	14.1533
			52.0996	2.02604
			17.13	6.1348
			10.6025	6.58883
			22.8072	6.71481
			23.3197	52.5737
			30.157	74.8831
			51.1747	77.6365
			58.4583	6.35926
			18.075	2.91466
			17.5167	3.95129
			5.3529	3.92947
			12.0558	9.71624
			8.96294	4.95572
			16.6274	10.4917
			17.6158	7.00333
			16.3044	9.34965
			7.48582	3.80142
			14.1788	6.04422
			7.27866	1.79466
			3.68068	3.37116
			15.8825	20.0464
			14.8188	8.0104
			4.38329	47.5351
			15.3798	27.2023
			7.64427	11.74
			62.3989	84.291
			15.7319	6.01989
			5.32806	5.95679
			31.5699	49.302
			25.5638	25.9846
			21.1169	9.62841
			3.20795	17.9785
			17.1225	6.84998
			16.171	27.6491
			34.0801	29.2026
			26.0335	15.8462
			14.0837	20.5744
			25.4935	13.3574
			23.4868	27.7683
			21.6864	3.95224
			29.9493	40.678
			8.31136	2.51313
			15.7032	8.18872
			4.61625	1.87395
			29.2846	12.4074
			1.87055	8.04571
			37.0888	39.4827
			19.1839	27.1835
			3.96546	6.50933
			11.642	1.51905
			NA	2.75647
			8.91716	3.11671
			13.751	3.28227
			5.31498	7.55874
			25.4257	4.99596
			23.674	1.91001
			3.25943	5.11442
			17.7904	5.70436
			19.5005	5.49973
			25.2513	23.1798
			80.6851	NA
			42.0328	87.8133
			NA	60.7765
			34.9086	90.4903
			38.2602	24.4674
			62.7282	87.5311
			91.1093	84.7054
			49.6959	82.4603
			84.2725	72.6029
			34.665	74.7201
			79.7959	74.0267
			74.0401	82.9733
			33.8495	20.5425
			14.4514	2.71634
			13.4173	28.3136
			84.2047	82.6069
			86.2218	88.0446
			69.1636	89.8269
			77.9193	89.7701
			85.6365	90.476
			73.2926	89.0242
			68.5897	89.2132
			75.8381	88.0302
			73.0153	87.4449
			70.3836	89.1713
			84.1021	NA
			60.6517	60.7632
			49.0635	74.3089
			69.7619	85.8701
			34.9022	68.2897
			84.0706	80.5311
			68.3759	79.669
			87.0841	90.4724
			17.7286	13.9055
			85.3418	89.1576
			74.4329	89.1813
			78.2836	88.9162
			61.8242	82.0375
			70.8278	90.1288
			79.8258	83.9051
			72.7974	51.4996
			88.9481	NA
			27.7802	40.312
			32.3809	48.4339
			27.1549	42.9934
			67.9378	86.323
			27.7047	82.0165
			76.1682	69.3745
			76.3061	87.6782
			86.1869	43.8505
			NA	90.1313
			NA	87.9936
			26.6449	11.1213
			38.2751	80.0766
			75.6269	87.3582
			66.6525	90.0046
			70.3444	90.109
			85.1477	89.9854
			82.8065	85.0702
			87.6054	86.5829
			80.9126	90.2545
			84.4717	81.8859
			55.7116	86.6779
			52.9028	78.4351
			68.1272	88.8036
			80.5989	89.2476
			67.4111	75.5013
			85.0365	85.6277
			86.941	88.9469
			87.9693	85.3893
