# Supplementary material for: Blinded Validation of Breath Biomarkers of Lung Cancer, a Potential Ancillary to Chest CT Screening
Source: PLoS One. 2015 Dec 23;10(12):e0142484. doi: 10.1371/journal.pone.0142484 (PMC4689411; doi:10.1371/journal.pone.0142484)
Supplement: S4 File — Data underlying the middle panel of Fig 4. (XLSX) [file pone.0142484.s004.xlsx]

## Sheet: Sheet1
Fig 4 middle			DF	SENSITIVITY	SPECIFICITY
			0	%	%
			1.87	100	0
			2.05	98.5507	0
			2.43	98.5507	0
			2.48	97.1014	0
			2.53	95.6522	1.38889
			2.91	95.6522	2.77778
			3.21	94.2029	2.77778
			3.25	94.2029	4.16667
			3.33	94.2029	5.55556
			3.42	94.2029	6.94444
			3.6	94.2029	8.33333
			3.63	94.2029	8.33333
			3.67	94.2029	8.33333
			3.68	94.2029	8.33333
			3.81	92.7536	8.33333
			3.98	89.8551	8.33333
			4.38	89.8551	8.33333
			4.53	89.8551	9.72222
			4.62	88.4058	9.72222
			4.7	86.9565	9.72222
			5.12	86.9565	9.72222
			5.33	86.9565	9.72222
			5.35	86.9565	11.1111
			5.79	86.9565	12.5
			5.8	86.9565	12.5
			6.76	86.9565	13.8889
			7.25	86.9565	15.2778
			7.29	86.9565	16.6667
			7.33	86.9565	18.0556
			7.49	85.5072	19.4444
			7.55	84.058	19.4444
			7.64	84.058	19.4444
			7.74	84.058	20.8333
			8.31	82.6087	20.8333
			8.32	82.6087	22.2222
			8.43	82.6087	22.2222
			8.96294	82.6087	23.6111
			9.34	81.1594	23.6111
			9.91	81.1594	25
			10.6	81.1594	26.3889
			11.35	81.1594	27.7778
			11.45	79.7101	29.1667
			11.53	79.7101	29.1667
			11.64	76.8116	29.1667
			11.94	75.3623	30.5556
			12.02	73.913	30.5556
			12.06	73.913	31.9444
			12.58	73.913	33.3333
			12.84	72.4638	33.3333
			12.88	72.4638	34.7222
			13.3	71.0145	34.7222
			13.35	71.0145	34.7222
			13.42	71.0145	36.1111
			14.08	69.5652	36.1111
			14.18	69.5652	37.5
			14.36	66.6667	37.5
			14.45	65.2174	37.5
			14.55	63.7681	37.5
			14.82	63.7681	37.5
			14.93	63.7681	38.8889
			15.38	63.7681	38.8889
			15.45	62.3188	38.8889
			15.7	60.8696	38.8889
			15.73	59.4203	38.8889
			15.88	59.4203	38.8889
			15.89	59.4203	40.2778
			15.89	57.971	40.2778
			16.17	56.5217	40.2778
			16.23	55.0725	40.2778
			16.3	55.0725	41.6667
			16.36	55.0725	43.0556
			16.52	53.6232	43.0556
			16.63	53.6232	44.4444
			17.02	53.6232	45.8333
			17.12	53.6232	45.8333
			17.13	53.6232	47.2222
			17.38	52.1739	47.2222
			17.39	52.1739	48.6111
			17.52	52.1739	50
			17.6	52.1739	50
			17.62	52.1739	51.3889
			17.73	52.1739	51.3889
			17.84	52.1739	52.7778
			18.07	52.1739	54.1667
			19.32	52.1739	55.5556
			20.48	52.1739	56.9444
			21.12	50.7246	56.9444
			21.69	50.7246	56.9444
			21.96	50.7246	58.3333
			22.05	49.2754	58.3333
			22.25	49.2754	59.7222
			22.25	49.2754	61.1111
			22.81	49.2754	62.5
			23.11	47.8261	62.5
			23.32	47.8261	63.8889
			23.49	46.3768	63.8889
			23.88	46.3768	65.2778
			24.12	46.3768	66.6667
			24.37	44.9275	66.6667
			24.41	43.4783	66.6667
			24.64	42.029	66.6667
			25.43	40.5797	66.6667
			25.49	40.5797	66.6667
			25.56	39.1304	66.6667
			25.74	37.6812	66.6667
			25.93	37.6812	66.6667
			26.03	36.2319	66.6667
			26.64	34.7826	66.6667
			27.15	33.3333	66.6667
			27.7	31.8841	66.6667
			27.77	31.8841	68.0556
			27.78	30.4348	68.0556
			28	30.4348	69.4444
			29.28	28.9855	69.4444
			29.59	28.9855	69.4444
			29.77	27.5362	69.4444
			29.95	26.087	69.4444
			30.16	26.087	70.8333
			31.57	26.087	70.8333
			32.38	24.6377	70.8333
			33.85	23.1884	70.8333
			34.08	21.7391	70.8333
			34.66	21.7391	72.2222
			34.9	21.7391	72.2222
			34.91	20.2899	72.2222
			35.87	20.2899	73.6111
			36.63	20.2899	75
			36.88	20.2899	76.3889
			38.26	20.2899	76.3889
			38.28	18.8406	76.3889
			40.68	18.8406	77.7778
			41.05	17.3913	77.7778
			42.03	17.3913	77.7778
			49.06	17.3913	77.7778
			49.7	17.3913	77.7778
			50.81	17.3913	79.1667
			51.17	17.3913	80.5556
			52.1	17.3913	81.9444
			52.9	15.942	81.9444
			55.71	15.942	83.3333
			58.46	15.942	84.7222
			60.65	14.4928	84.7222
			61.82	14.4928	84.7222
			62.4	14.4928	84.7222
			62.73	13.0435	84.7222
			66.65	11.5942	84.7222
			67.41	11.5942	84.7222
			67.94	10.1449	84.7222
			68.13	10.1449	84.7222
			68.38	10.1449	84.7222
			68.59	8.69565	84.7222
			69.16	7.24638	84.7222
			69.76	5.7971	84.7222
			70.34	4.34783	84.7222
			70.38	2.89855	84.7222
			70.83	1.44928	84.7222
			72.8	1.44928	84.7222
			73.02	1.44928	84.7222
			73.29	0	84.7222
			74.04	0	84.7222
			74.43	0	84.7222
			75.63	0	84.7222
			75.84	-1.44928	84.7222
			76.17	-2.89855	84.7222
			76.31	-4.34783	84.7222
			77.92	-4.34783	84.7222
			78.28	-4.34783	84.7222
			79.8	-5.7971	84.7222
			79.83	-7.24638	84.7222
			80.6	-7.24638	84.7222
			80.91	-7.24638	86.1111
			81.49	-8.69565	86.1111
			82.81	-8.69565	86.1111
			84.07	-10.1449	86.1111
			84.1	-10.1449	86.1111
			84.2	-11.5942	86.1111
			84.27	-11.5942	86.1111
			84.47	-13.0435	86.1111
			85.03	-14.4928	86.1111
			85.15	-15.942	86.1111
			85.34	-17.3913	86.1111
			85.64	-18.8406	86.1111
			86.19	-20.2899	86.1111
			86.22	-21.7391	86.1111
			86.94	-21.7391	86.1111
			87.08	-23.1884	86.1111
			87.61	-23.1884	86.1111
			87.97	-24.6377	86.1111
			88.95	-24.6377	86.1111
			91.11	-26.087	86.1111
