# Supplementary material for: Blinded Validation of Breath Biomarkers of Lung Cancer, a Potential Ancillary to Chest CT Screening
Source: PLoS One. 2015 Dec 23;10(12):e0142484. doi: 10.1371/journal.pone.0142484 (PMC4689411; doi:10.1371/journal.pone.0142484)
Supplement: S5 File — Data underlying the Lower panel of Fig 4. (XLSX) [file pone.0142484.s005.xlsx]

## Sheet: Sheet1
Fig 4 lower	Lab A				Lab B
	1-SPECIFICITY	SENSITIVITY			1-SPECIFICITY	SENSITIVITY
	1	1			100	100
	1	0.987342			100	98.7179
	1	0.974684			100	98.7179
	0.987179	0.974684			100	97.4359
	0.987179	0.962025			100	96.1538
	0.987179	0.949367			98.6842	96.1538
	0.987179	0.949367			98.6842	96.1538
	0.987179	0.936709			97.3684	96.1538
	0.987179	0.936709			97.3684	96.1538
	0.974359	0.936709			96.0526	96.1538
	0.974359	0.924051			94.7368	96.1538
	0.974359	0.924051			93.4211	96.1538
	0.974359	0.924051			92.1053	96.1538
	0.961538	0.924051			92.1053	96.1538
	0.961538	0.911392			92.1053	96.1538
	0.961538	0.898734			92.1053	94.8718
	0.961538	0.886076			92.1053	93.5897
	0.961538	0.873418			92.1053	92.3077
	0.948718	0.873418			92.1053	92.3077
	0.948718	0.860759			90.7895	92.3077
	0.948718	0.848101			90.7895	91.0256
	0.935897	0.848101			90.7895	89.7436
	0.935897	0.835443			90.7895	89.7436
	0.923077	0.835443			90.7895	88.4615
	0.923077	0.822785			90.7895	88.4615
	0.910256	0.822785			89.4737	88.4615
	0.897436	0.822785			88.1579	88.4615
	0.897436	0.810127			86.8421	88.4615
	0.884615	0.810127			85.5263	88.4615
	0.871795	0.810127			84.2105	88.4615
	0.858974	0.810127			82.8947	88.4615
	0.846154	0.810127			81.5789	88.4615
	0.833333	0.810127			80.2632	88.4615
	0.833333	0.810127			80.2632	87.1795
	0.833333	0.797468			80.2632	87.1795
	0.820513	0.797468			78.9474	87.1795
	0.807692	0.797468			78.9474	85.8974
	0.794872	0.797468			77.6316	85.8974
	0.794872	0.797468			77.6316	85.8974
	0.782051	0.797468			76.3158	85.8974
	0.769231	0.797468			75	85.8974
	0.75641	0.797468			75	84.6154
	0.75641	0.78481			73.6842	84.6154
	0.74359	0.78481			72.3684	84.6154
	0.74359	0.78481			71.0526	84.6154
	0.730769	0.78481			69.7368	83.3333
	0.717949	0.78481			69.7368	83.3333
	0.705128	0.78481			68.4211	83.3333
	0.705128	0.78481			68.4211	82.0513
	0.692308	0.78481			67.1053	82.0513
	0.679487	0.78481			67.1053	80.7692
	0.666667	0.78481			65.7895	80.7692
	0.653846	0.78481			64.4737	80.7692
	0.641026	0.78481			63.1579	80.7692
	0.628205	0.78481			61.8421	80.7692
	0.628205	0.772152			61.8421	79.4872
	0.615385	0.772152			61.8421	79.4872
	0.602564	0.772152			60.5263	79.4872
	0.589744	0.772152			59.2105	79.4872
	0.589744	0.772152			59.2105	78.2051
	0.589744	0.772152			57.8947	78.2051
	0.576923	0.772152			56.5789	78.2051
	0.564103	0.772152			56.5789	76.9231
	0.551282	0.772152			56.5789	75.641
	0.538462	0.772152			56.5789	75.641
	0.525641	0.772152			55.2632	75.641
	0.512821	0.772152			55.2632	75.641
	0.512821	0.759494			55.2632	74.359
	0.5	0.759494			55.2632	73.0769
	0.487179	0.759494			55.2632	73.0769
	0.487179	0.759494			55.2632	73.0769
	0.474359	0.759494			53.9474	73.0769
	0.461538	0.759494			53.9474	73.0769
	0.461538	0.746835			53.9474	71.7949
	0.461538	0.734177			52.6316	71.7949
	0.448718	0.734177			51.3158	71.7949
	0.448718	0.734177			50	71.7949
	0.448718	0.734177			48.6842	71.7949
	0.448718	0.721519			47.3684	71.7949
	0.435897	0.721519			46.0526	71.7949
	0.423077	0.721519			46.0526	71.7949
	0.410256	0.721519			44.7368	71.7949
	0.397436	0.721519			43.4211	71.7949
	0.384615	0.721519			42.1053	71.7949
	0.371795	0.721519			40.7895	71.7949
	0.371795	0.708861			40.7895	71.7949
	0.358974	0.708861			39.4737	71.7949
	0.346154	0.708861			39.4737	71.7949
	0.333333	0.708861			38.1579	71.7949
	0.320513	0.708861			36.8421	71.7949
	0.320513	0.696203			35.5263	71.7949
	0.320513	0.683544			35.5263	70.5128
	0.320513	0.683544			34.2105	70.5128
	0.320513	0.670886			34.2105	69.2308
	0.320513	0.658228			32.8947	69.2308
	0.307692	0.658228			32.8947	67.9487
	0.307692	0.658228			32.8947	67.9487
	0.294872	0.658228			31.5789	67.9487
	0.294872	0.64557			31.5789	66.6667
	0.282051	0.64557			30.2632	66.6667
	0.282051	0.64557			28.9474	66.6667
	0.282051	0.64557			27.6316	66.6667
	0.282051	0.632911			27.6316	65.3846
	0.282051	0.632911			26.3158	65.3846
	0.269231	0.632911			26.3158	64.1026
	0.25641	0.632911			26.3158	62.8205
	0.24359	0.632911			25	62.8205
	0.230769	0.632911			23.6842	62.8205
	0.217949	0.632911			22.3684	62.8205
	0.217949	0.620253			21.0526	62.8205
	0.205128	0.620253			21.0526	61.5385
	0.205128	0.607595			21.0526	60.2564
	0.205128	0.594937			19.7368	60.2564
	0.205128	0.594937			19.7368	58.9744
	0.192308	0.594937			19.7368	58.9744
	0.192308	0.594937			19.7368	57.6923
	0.179487	0.594937			19.7368	56.4103
	0.179487	0.594937			18.4211	56.4103
	0.179487	0.582278			18.4211	55.1282
	0.179487	0.56962			18.4211	53.8462
	0.166667	0.56962			18.4211	53.8462
	0.166667	0.556962			18.4211	52.5641
	0.166667	0.556962			17.1053	52.5641
	0.166667	0.556962			17.1053	51.2821
	0.153846	0.556962			15.7895	51.2821
	0.141026	0.556962			15.7895	50
	0.141026	0.544304			15.7895	50
	0.141026	0.531646			15.7895	48.7179
	0.141026	0.531646			15.7895	47.4359
	0.141026	0.531646			14.4737	47.4359
	0.128205	0.531646			14.4737	47.4359
	0.128205	0.518987			14.4737	46.1538
	0.128205	0.506329			14.4737	44.8718
	0.115385	0.506329			14.4737	43.5897
	0.115385	0.493671			13.1579	43.5897
	0.115385	0.481013			13.1579	43.5897
	0.102564	0.481013			13.1579	42.3077
	0.0897436	0.481013			11.8421	42.3077
	0.0769231	0.481013			10.5263	42.3077
	0.0769231	0.468354			9.21053	42.3077
	0.0769231	0.455696			9.21053	41.0256
	0.0769231	0.443038			9.21053	41.0256
	0.0769231	0.443038			9.21053	39.7436
	0.0769231	0.43038			7.89474	39.7436
	0.0769231	0.43038			7.89474	38.4615
	0.0769231	0.417722			7.89474	38.4615
	0.0769231	0.417722			7.89474	38.4615
	0.0769231	0.417722			7.89474	38.4615
	0.0641026	0.417722			6.57895	38.4615
	0.0641026	0.405063			5.26316	38.4615
	0.0641026	0.392405			3.94737	38.4615
	0.0641026	0.392405			3.94737	37.1795
	0.0641026	0.379747			2.63158	37.1795
	0.0641026	0.379747			1.31579	37.1795
	0.0641026	0.367089			1.31579	35.8974
	0.0641026	0.367089			1.31579	35.8974
	0.0512821	0.367089			1.31579	35.8974
	0.0384615	0.367089			1.31579	34.6154
	0.0384615	0.367089			1.31579	33.3333
	0.025641	0.367089			1.31579	33.3333
	0.025641	0.35443			1.31579	32.0513
	0.025641	0.35443			1.31579	32.0513
	0.025641	0.341772			1.31579	32.0513
	0.025641	0.329114			1.31579	30.7692
	0.025641	0.316456			1.31579	29.4872
	0.025641	0.303797			1.31579	28.2051
	0.025641	0.303797			1.31579	26.9231
	0.025641	0.303797			1.31579	25.641
	0.025641	0.291139			1.31579	24.359
	0.025641	0.291139			1.31579	24.359
	0.025641	0.278481			1.31579	24.359
	0.025641	0.278481			1.31579	23.0769
	0.025641	0.265823			1.31579	23.0769
	0.025641	0.265823			1.31579	23.0769
	0.025641	0.253165			1.31579	23.0769
	0.025641	0.240506			1.31579	21.7949
	0.025641	0.227848			1.31579	20.5128
	0.025641	0.21519			1.31579	19.2308
	0.025641	0.21519			1.31579	19.2308
	0.025641	0.202532			1.31579	19.2308
	0.0128205	0.202532			1.31579	17.9487
	0.0128205	0.202532			1.31579	16.6667
	0.0128205	0.202532			1.31579	16.6667
	0.0128205	0.189873			0	16.6667
	0.0128205	0.177215			0	15.3846
	0.0128205	0.177215			0	15.3846
	0.0128205	0.164557			0	14.1026
	0.0128205	0.151899			0	14.1026
	0.0128205	0.139241			0	12.8205
	0.0128205	0.139241			0	12.8205
	0.0128205	0.139241			0	11.5385
	0.0128205	0.139241			0	10.2564
	0.0128205	0.126582			0	8.97436
	0.0128205	0.113924			0	7.69231
	0.0128205	0.113924			0	6.41026
	0.0128205	0.101266			0	5.12821
	0.0128205	0.101266			0	3.84615
	0.0128205	0.101266			0	3.84615
	0.0128205	0.0886076			0	2.5641
	0.0128205	0.0759494			0	2.5641
	0.0128205	0.0632911			0	1.28205
	0.0128205	0.0506329			0	1.28205
	0.0128205	0.0379747			0	0
	0.0128205	0.0379747
	0	0.0379747
	0	0.0253165
	0	0.0126582
	0	0
