# Supplementary material for: Blinded Validation of Breath Biomarkers of Lung Cancer, a Potential Ancillary to Chest CT Screening
Source: PLoS One. 2015 Dec 23;10(12):e0142484. doi: 10.1371/journal.pone.0142484 (PMC4689411; doi:10.1371/journal.pone.0142484)
Supplement: S6 File — Data underlying the top-right panel of Fig 5. (XLSX) [file pone.0142484.s006.xlsx]

## Sheet: Sheet1
FIG 5 TOP R
					sensitivity	specificity
				Chest CT	93.8	73.4
				Breath test	71	66.2
				Chest CT AND breath test	66.598	91.0092
				Chest CT OR breath test	98.202	48.5908
