# Supplementary material for: Blinded Validation of Breath Biomarkers of Lung Cancer, a Potential Ancillary to Chest CT Screening
Source: PLoS One. 2015 Dec 23;10(12):e0142484. doi: 10.1371/journal.pone.0142484 (PMC4689411; doi:10.1371/journal.pone.0142484)
Supplement: S7 File — Data underlying the bottom-right panel of Fig 5. (XLSX) [file pone.0142484.s007.xlsx]

## Sheet: Sheet1
Fig 5 bottom R			NPV %
		PRE-TEST (A PRIORI) VALUE	98.9
		Chest CT NEGATIVE	99.9061
		Breath test NEGATIVE	99.5151
		Chest CT AND breath test NEGATIVE	99.5934
		Chest CT OR breath test NEGATIVE	99.9589
