# Supplementary material for: Blinded Validation of Breath Biomarkers of Lung Cancer, a Potential Ancillary to Chest CT Screening
Source: PLoS One. 2015 Dec 23;10(12):e0142484. doi: 10.1371/journal.pone.0142484 (PMC4689411; doi:10.1371/journal.pone.0142484)
Supplement: S8 File — Data underlying the bottom-left panel of Fig 5. (XLSX) [file pone.0142484.s008.xlsx]

## Sheet: Sheet1
Fig 5 bottom L			PPV %
		PRE-TEST (A PRIORI) VALUE	1.1
		Chest CT POSITIVE	3.77407
		Breath test POSITIVE	2.28301
		Chest CT AND breath test POSITIVE	7.61161
		Chest CT OR breath test POSITIVE	2.08039
